# Supplementary material for: Occurrence and Outcome of Infective Endocarditis after Surgical Compared to Transcatheter Pulmonary Valve Implantation in Congenital Heart Disease
Source: J Clin Med. 2024 May 2;13(9):2683. doi: 10.3390/jcm13092683 (PMC11084703; doi:10.3390/jcm13092683)
Supplement: Supplementary file 1 [file jcm-13-02683-s001.zip]

Archive with 1 entries (1 files):
- jcm-2966087-supplementary.pdf
